# Supplementary material for: Boundary cap cells constrain spinal motor neuron somal migration at motor exit points by a semaphorin-plexin mechanism
Source: Neural Dev. 2007 Oct 30;2:21. doi: 10.1186/1749-8104-2-21 (PMC2131750; doi:10.1186/1749-8104-2-21)
Supplement: Additional file 4 — Table of shRNA target sequences and SFOLD scores (on a 0–20 scale). Note that the Npn-1B and Npn-2 B shRNAs we published previously have a relatively low SFOLD score, yet efficiently reduced expression of their targets [19]. [file 1749-8104-2-21-S4.xls]

## Sheet: Sheet1
	Name Construct		Target			Target Location		Sfold score
	cNrp-1_B		GGGCCAATTCAAGACCACACA			2080-2100		7
	cNrp-2_A		GGGAGACTGCAAGTATGACTG			615-636		10
	cNrp-2_B		GGGCAACTCTGAACCAAGTCC			2022-2042		8
	cNrp-2_C		TCCCTGACAAATATCCACACA			494-514		17
	cNrp-2_D		AAAGCATGATTGCAAGTATGA			237-257		14
	cNrp-2_E		GGTACTATGTCCGTACTTACA			1064-1084		16
	cNrp-2_F		TTGCAAGTATGACTTCATTGA			246-266		16
	cPlexinA1_A		CACCTTTGATATCTACTACAT			729-749		17
	cPlexinA1_B		GTCCTCCACAATGTATGCTCA			1615-1635		16
	cPlexinA1_C		GGAGCCTTTGATTACTTCGCA			3283-3303		14
	cPlexinA2_A		CCTCACCAACAACGTCAACAA			540-560		18
	cPlexinA2_B		TGCTGGCCAAATCCCTCAATA			1175-1195		18
	cPlexinA2_C		CGACACCAAGTTCATCTACTA			4947-4967		17
	cPlexinA2_D		GCTCCTCATCATCGTCATCAT			5292-5312		17
	cPlexinA2_E		GTACAAGAACGTTCCCTATTC			6156-6176		17
	cPlexinA2_F		CTGTTGCTTCATACATCTACA			1577-1597		16
	cPlexinA4_A		AAGAACAAGTTTATACCTCTA			1550-1570		17
	cPlexinA4_B		CCACTCAAAGAGGCCCTTCAT			834-854		16
	cPlexinA4_C		TCTGCCCTATATCAAATACCA			264-284		16
	cSema3B_A		GGTGAACAAGTGGACGACGTT			408-428		12
	cSema3B_B		GAGAACCCCGACGACGACAAA			274-294		15
	cSema3B_C		CGACGACAAAATCTACTTCTT			285-385		16
	cSema3F_A		CACCGAGAACAACTTCAAGCA			1950-1970		15
	cSema3F_B		ACTCCAATGCCAACAAGAACA			1712-1732		15
	cSema3F_C		TGATGACAAACTCTACTTCTT			720-740		14
	cSema6A_A		AAACAACACCAACTCCTCTAA			2805-2825		18
	cSema6A_B		AAGAAACCAGAACCTCATCAA			2334-2354		18
	cSema6A_C		AGCAACCTTCTCCACTCCATA			936-956		17
