# Supplementary material for: Boundary cap cells constrain spinal motor neuron somal migration at motor exit points by a semaphorin-plexin mechanism
Source: Neural Dev. 2007 Oct 30;2:21. doi: 10.1186/1749-8104-2-21 (PMC2131750; doi:10.1186/1749-8104-2-21)
Supplement: Additional file 8 — Quantification of the number of ectopic motor neurons in chick embryos electroporated in the ventral neural tube with EGFP-shRNAs. Table providing a quantitative analysis of the occurrence of ectopic motor neurons after electroporation of chick embryos in the ventral neural tube with Npn-2, Plexin-A2, MICAL3 EGFP-shRNA or empty vector. Embryos were electroporated and processed as described in the legend to Figure 2. [file 1749-8104-2-21-S8.xls]

## Sheet: Sheet1
				EGFP+ve		Sections with		Sections with		Mean ectopic
	Construct	Embryos (n)		sections (n)		ectopic MN (n)		ectopic MN (%)		MN/section (n)		SEM	Range (n_Min-n_Max)
	EGFP		25	931		25		2.68528		1.16		0.077	1-2
	npn-2B		19	1079		172		15.9407		1.43		0.08	1-6
	plexin-A2A		29	1091		224		20.5316		2.45		0.12	1-14
	mical-3B		30	984		415		42.1748		>10*		NA*	1->20*
	* In a large number of sections of embryos electroporated with mical-3B shRNA
	the number of ectopic motorneurons was >15 and they appeared in clusters, hampering
	an exact count of the number of ectopic motor neurons
